# Supplementary material for: New 5,5-(1,4-Phenylenebis(methyleneoxy)diisophthalic Acid Appended Zn(II) and Cd(II) MOFs as Potent Photocatalysts for Nitrophenols
Source: Molecules. 2023 Oct 19;28(20):7180. doi: 10.3390/molecules28207180 (PMC10608887; doi:10.3390/molecules28207180)
Supplement: Supplementary file 1 [file molecules-28-07180-s001.zip]

Archive with 1 entries (1 files):
- molecules-2616493-supplementary.pdf
